# Supplementary material for: Altered Expression of Human Smooth Muscle Myosin Phosphatase Targeting (MYPT) Isovariants with Pregnancy and Labor
Source: PLoS One. 2016 Oct 31;11(10):e0164352. doi: 10.1371/journal.pone.0164352 (PMC5087845; doi:10.1371/journal.pone.0164352)
Supplement: S1 File — (XLSX) [file pone.0164352.s001.xlsx]

## Sheet: PPP1R12A-C
Well	Sample Name	Detector	Task	CT	Std. Dev. CT	Quantity	Mean Quantity	Std. Dev. Quantity		Well	Sample Name	Target Name	Task	Reporter	Quencher	Cт	Cт Mean	Cт SD	Quantity	Quantity Mean	Quantity SD		Well	Sample Name	Target Name	Task	Reporter	Quencher	Cт	Cт Mean	Cт SD	Quantity	Quantity Mean	Quantity SD	Automatic Ct Threshold	Ct Threshold	Automatic Baseline		Well	Sample Name	Detector	Task	CT	Std. Dev. CT	Quantity	Mean Quantity	Std. Dev. Quantity
A1		PPP1R12C	Standard	27.39		50				A1		PPP1R12A LZPOS	STANDARD	FAM	NFQ-MGB	25.3909	25.3577	0.0799529	100	100			A1		PPP1R1R12CLZPOS	STANDARD	FAM	NFQ-MGB	25.8189	25.9988	0.224394	100	100		TRUE	0.0213635	TRUE		A1		PPP1R12C	Standard	27.39		50
A2		PPP1R12C	Standard	26.52		50				A2		PPP1R12A LZPOS	STANDARD	FAM	NFQ-MGB	25.4158	25.3577	0.0799529	100	100			A2		PPP1R1R12CLZPOS	STANDARD	FAM	NFQ-MGB	25.9272	25.9988	0.224394	100	100		TRUE	0.0213635	TRUE		A2		PPP1R12C	Standard	26.52		50
A3		PPP1R12C	Standard	26.76		50				A3		PPP1R12A LZPOS	STANDARD	FAM	NFQ-MGB	25.2665	25.3577	0.0799529	100	100			A3		PPP1R1R12CLZPOS	STANDARD	FAM	NFQ-MGB	26.2503	25.9988	0.224394	100	100		TRUE	0.0213635	TRUE		A3		PPP1R12C	Standard	26.76		50
A4	NP48	PPP1R12C	Unknown	28.04	0.142	15.97	14.29	1.455		A4	NP50-1	PPP1R12A LZPOS	UNKNOWN	FAM	NFQ-MGB	25.9777	25.9785	0.0172989	69.4395	69.4112	0.726926		A4	NP56	PPP1R1R12CLZPOS	UNKNOWN	FAM	NFQ-MGB	Undetermined						TRUE	0.0213635	TRUE		A4	NP48	PPP1R12C	Unknown	28.04	0.142	15.97	14.29	1.455
A5	NP48	PPP1R12C	Unknown	28.29	0.142	13.46	14.29	1.455		A5	NP50-1	PPP1R12A LZPOS	UNKNOWN	FAM	NFQ-MGB	25.9615	25.9785	0.0172989	70.1236	69.4112	0.726926		A5	NP56	PPP1R1R12CLZPOS	UNKNOWN	FAM	NFQ-MGB	Undetermined						TRUE	0.0213635	TRUE		A5	NP48	PPP1R12C	Unknown	28.29	0.142	13.46	14.29	1.455
A6	NP48	PPP1R12C	Unknown	28.29	0.142	13.44	14.29	1.455		A6	NP50-1	PPP1R12A LZPOS	UNKNOWN	FAM	NFQ-MGB	25.9961	25.9785	0.0172989	68.6706	69.4112	0.726926		A6	NP56	PPP1R1R12CLZPOS	UNKNOWN	FAM	NFQ-MGB	Undetermined						TRUE	0.0213635	TRUE		A6	NP48	PPP1R12C	Unknown	28.29	0.142	13.44	14.29	1.455
A7	NP108	PPP1R12C	Unknown	29.5	0.133	5.76	6.39	0.585		A7	NP91	PPP1R12A LZPOS	UNKNOWN	FAM	NFQ-MGB	31.7746	31.8626	0.0836035	2.07468	1.96872	0.100073		A7	NP71	PPP1R1R12CLZPOS	UNKNOWN	FAM	NFQ-MGB	24.8059	24.8538	0.0648887	159.476	154.582	6.57787	TRUE	0.0213635	TRUE		A7	NP108	PPP1R12C	Unknown	29.5	0.133	5.76	6.39	0.585
A8	NP108	PPP1R12C	Unknown	29.24	0.133	6.92	6.39	0.585		A8	NP91	PPP1R12A LZPOS	UNKNOWN	FAM	NFQ-MGB	31.941	31.8626	0.0836035	1.87582	1.96872	0.100073		A8	NP71	PPP1R1R12CLZPOS	UNKNOWN	FAM	NFQ-MGB	24.8279	24.8538	0.0648887	157.165	154.582	6.57787	TRUE	0.0213635	TRUE		A8	NP108	PPP1R12C	Unknown	29.24	0.133	6.92	6.39	0.585
A9	NP108	PPP1R12C	Unknown	29.33	0.133	6.5	6.39	0.585		A9	NP91	PPP1R12A LZPOS	UNKNOWN	FAM	NFQ-MGB	31.8722	31.8626	0.0836035	1.95565	1.96872	0.100073		A9	NP71	PPP1R1R12CLZPOS	UNKNOWN	FAM	NFQ-MGB	24.9277	24.8538	0.0648887	147.105	154.582	6.57787	TRUE	0.0213635	TRUE		A9	NP108	PPP1R12C	Unknown	29.33	0.133	6.5	6.39	0.585
A10	NIL640	PPP1R12C	Unknown	28.12	0.029	15.07	15.42	0.308		A10	NIL677	PPP1R12A LZPOS	UNKNOWN	FAM	NFQ-MGB	28.8701	29.001	0.158032	12.0471	11.1626	1.04705		A10	NIL677	PPP1R1R12CLZPOS	UNKNOWN	FAM	NFQ-MGB	26.5467	26.6799	0.116589	50.2733	46.1169	3.63395	TRUE	0.0213635	TRUE		A10	NIL640	PPP1R12C	Unknown	28.12	0.029	15.07	15.42	0.308
A11	NIL640	PPP1R12C	Unknown	28.07	0.029	15.63	15.42	0.308		A11	NIL677	PPP1R12A LZPOS	UNKNOWN	FAM	NFQ-MGB	28.9563	29.001	0.158032	11.4343	11.1626	1.04705		A11	NIL677	PPP1R1R12CLZPOS	UNKNOWN	FAM	NFQ-MGB	26.7294	26.6799	0.116589	44.5375	46.1169	3.63395	TRUE	0.0213635	TRUE		A11	NIL640	PPP1R12C	Unknown	28.07	0.029	15.63	15.42	0.308
A12	NIL640	PPP1R12C	Unknown	28.08	0.029	15.56	15.42	0.308		A12	NIL677	PPP1R12A LZPOS	UNKNOWN	FAM	NFQ-MGB	29.1765	29.001	0.158032	10.0065	11.1626	1.04705		A12	NIL677	PPP1R1R12CLZPOS	UNKNOWN	FAM	NFQ-MGB	26.7636	26.6799	0.116589	43.5399	46.1169	3.63395	TRUE	0.0213635	TRUE		A12	NIL640	PPP1R12C	Unknown	28.08	0.029	15.56	15.42	0.308
B1		PPP1R12C	Standard	27.12		25				B1		PPP1R12A LZPOS	STANDARD	FAM	NFQ-MGB	26.4981	26.4938	0.106159	50	50			B1		PPP1R1R12CLZPOS	STANDARD	FAM	NFQ-MGB	26.7073	26.6763	0.0791162	50	50		TRUE	0.0213635	TRUE		B1		PPP1R12C	Standard	27.12		25
B2		PPP1R12C	Standard	27.05		25				B2		PPP1R12A LZPOS	STANDARD	FAM	NFQ-MGB	26.5978	26.4938	0.106159	50	50			B2		PPP1R1R12CLZPOS	STANDARD	FAM	NFQ-MGB	26.5863	26.6763	0.0791162	50	50		TRUE	0.0213635	TRUE		B2		PPP1R12C	Standard	27.05		25
B3		PPP1R12C	Standard	27.05		25				B3		PPP1R12A LZPOS	STANDARD	FAM	NFQ-MGB	26.3856	26.4938	0.106159	50	50			B3		PPP1R1R12CLZPOS	STANDARD	FAM	NFQ-MGB	26.7351	26.6763	0.0791162	50	50		TRUE	0.0213635	TRUE		B3		PPP1R12C	Standard	27.05		25
B4	NP50	PPP1R12C	Unknown	28.59	0.138	10.87	12.15	1.138		B4	NP51	PPP1R12A LZPOS	UNKNOWN	FAM	NFQ-MGB	25.5414	25.487	0.0929246	90.4405	93.5693	5.34833		B4	NP58	PPP1R1R12CLZPOS	UNKNOWN	FAM	NFQ-MGB	27.6954	27.5371	0.144206	23.4708	26.146	2.45724	TRUE	0.0213635	TRUE		B4	NP50	PPP1R12C	Unknown	28.59	0.138	10.87	12.15	1.138
B5	NP50	PPP1R12C	Unknown	28.33	0.138	13.03	12.15	1.138		B5	NP51	PPP1R12A LZPOS	UNKNOWN	FAM	NFQ-MGB	25.5399	25.487	0.0929246	90.5225	93.5693	5.34833		B5	NP58	PPP1R1R12CLZPOS	UNKNOWN	FAM	NFQ-MGB	27.4131	27.5371	0.144206	28.3026	26.146	2.45724	TRUE	0.0213635	TRUE		B5	NP50	PPP1R12C	Unknown	28.33	0.138	13.03	12.15	1.138
B6	NP50	PPP1R12C	Unknown	28.39	0.138	12.56	12.15	1.138		B6	NP51	PPP1R12A LZPOS	UNKNOWN	FAM	NFQ-MGB	25.3797	25.487	0.0929246	99.7448	93.5693	5.34833		B6	NP58	PPP1R1R12CLZPOS	UNKNOWN	FAM	NFQ-MGB	27.503	27.5371	0.144206	26.6645	26.146	2.45724	TRUE	0.0213635	TRUE		B6	NP50	PPP1R12C	Unknown	28.39	0.138	12.56	12.15	1.138
B7	NIL511	PPP1R12C	Unknown	26.57	0.256	44.64	55.43	9.372		B7	NP108-1	PPP1R12A LZPOS	UNKNOWN	FAM	NFQ-MGB	28.0116	28.2094	0.204762	20.2621	18.0657	2.2227		B7	NP56-1	PPP1R1R12CLZPOS	UNKNOWN	FAM	NFQ-MGB	25.8511	25.8795	0.0467923	79.7423	78.2788	2.40696	TRUE	0.0213635	TRUE		B7	NIL511	PPP1R12C	Unknown	26.57	0.256	44.64	55.43	9.372
B8	NIL511	PPP1R12C	Unknown	26.11	0.256	61.62	55.43	9.372		B8	NP108-1	PPP1R12A LZPOS	UNKNOWN	FAM	NFQ-MGB	28.4204	28.2094	0.204762	15.8176	18.0657	2.2227		B8	NP56-1	PPP1R1R12CLZPOS	UNKNOWN	FAM	NFQ-MGB	25.8539	25.8795	0.0467923	79.5934	78.2788	2.40696	TRUE	0.0213635	TRUE		B8	NIL511	PPP1R12C	Unknown	26.11	0.256	61.62	55.43	9.372
B9	NIL511	PPP1R12C	Unknown	26.14	0.256	60.01	55.43	9.372		B9	NP108-1	PPP1R12A LZPOS	UNKNOWN	FAM	NFQ-MGB	28.1963	28.2094	0.204762	18.1174	18.0657	2.2227		B9	NP56-1	PPP1R1R12CLZPOS	UNKNOWN	FAM	NFQ-MGB	25.9335	25.8795	0.0467923	75.5009	78.2788	2.40696	TRUE	0.0213635	TRUE		B9	NIL511	PPP1R12C	Unknown	26.14	0.256	60.01	55.43	9.372
B10	NIL642	PPP1R12C	Unknown	27.11	0.554	30.62	32.46	12.412		B10	NIL584	PPP1R12A LZPOS	UNKNOWN	FAM	NFQ-MGB	29.1106	29.1346	0.0207701	10.4139	10.2645	0.129572		B10	NIL592	PPP1R1R12CLZPOS	UNKNOWN	FAM	NFQ-MGB	23.3564	23.3134	0.0535924	417.013	429.259	15.369	TRUE	0.0213635	TRUE		B10	NIL642	PPP1R12C	Unknown	27.11	0.554	30.62	32.46	12.412
B11	NIL642	PPP1R12C	Unknown	27.64	0.554	21.07	32.46	12.412		B11	NIL584	PPP1R12A LZPOS	UNKNOWN	FAM	NFQ-MGB	29.1477	29.1346	0.0207701	10.1828	10.2645	0.129572		B11	NIL592	PPP1R1R12CLZPOS	UNKNOWN	FAM	NFQ-MGB	23.2534	23.3134	0.0535924	446.505	429.259	15.369	TRUE	0.0213635	TRUE		B11	NIL642	PPP1R12C	Unknown	27.64	0.554	21.07	32.46	12.412
B12	NIL642	PPP1R12C	Unknown	26.54	0.554	45.69	32.46	12.412		B12	NIL584	PPP1R12A LZPOS	UNKNOWN	FAM	NFQ-MGB	29.1454	29.1346	0.0207701	10.1967	10.2645	0.129572		B12	NIL592	PPP1R1R12CLZPOS	UNKNOWN	FAM	NFQ-MGB	23.3304	23.3134	0.0535924	424.258	429.259	15.369	TRUE	0.0213635	TRUE		B12	NIL642	PPP1R12C	Unknown	26.54	0.554	45.69	32.46	12.412
C1		PPP1R12C	Standard	28.04		12.5				C1		PPP1R12A LZPOS	STANDARD	FAM	NFQ-MGB	27.5989	27.674	0.0650593	25	25			C1		PPP1R1R12CLZPOS	STANDARD	FAM	NFQ-MGB	27.5129	27.5854	0.0866145	25	25		TRUE	0.0213635	TRUE		C1		PPP1R12C	Standard	28.04		12.5
C2		PPP1R12C	Standard	28.35		12.5				C2		PPP1R12A LZPOS	STANDARD	FAM	NFQ-MGB	27.7081	27.674	0.0650593	25	25			C2		PPP1R1R12CLZPOS	STANDARD	FAM	NFQ-MGB	27.5621	27.5854	0.0866145	25	25		TRUE	0.0213635	TRUE		C2		PPP1R12C	Standard	28.35		12.5
C3		PPP1R12C	Standard	28		12.5				C3		PPP1R12A LZPOS	STANDARD	FAM	NFQ-MGB	27.7149	27.674	0.0650593	25	25			C3		PPP1R1R12CLZPOS	STANDARD	FAM	NFQ-MGB	27.6813	27.5854	0.0866145	25	25		TRUE	0.0213635	TRUE		C3		PPP1R12C	Standard	28		12.5
C4	NP51	PPP1R12C	Unknown	26.15	0.098	59.64	55.21	3.845		C4	NP71	PPP1R12A LZPOS	UNKNOWN	FAM	NFQ-MGB	27.2798	27.2044	0.162538	31.5609	33.1445	3.34478		C4	NP58-1	PPP1R1R12CLZPOS	UNKNOWN	FAM	NFQ-MGB	Undetermined						TRUE	0.0213635	TRUE		C4	NP51	PPP1R12C	Unknown	26.15	0.098	59.64	55.21	3.845
C5	NP51	PPP1R12C	Unknown	26.32	0.098	53.15	55.21	3.845		C5	NP71	PPP1R12A LZPOS	UNKNOWN	FAM	NFQ-MGB	27.0178	27.2044	0.162538	36.987	33.1445	3.34478		C5	NP58-1	PPP1R1R12CLZPOS	UNKNOWN	FAM	NFQ-MGB	Undetermined						TRUE	0.0213635	TRUE		C5	NP51	PPP1R12C	Unknown	26.32	0.098	53.15	55.21	3.845
C6	NP51	PPP1R12C	Unknown	26.33	0.098	52.83	55.21	3.845		C6	NP71	PPP1R12A LZPOS	UNKNOWN	FAM	NFQ-MGB	27.3155	27.2044	0.162538	30.8857	33.1445	3.34478		C6	NP58-1	PPP1R1R12CLZPOS	UNKNOWN	FAM	NFQ-MGB	Undetermined						TRUE	0.0213635	TRUE		C6	NP51	PPP1R12C	Unknown	26.33	0.098	52.83	55.21	3.845
C7	NIL532	PPP1R12C	Unknown	27.89	0.232	17.7	21.02	3.381		C7	NIL532	PPP1R12A LZPOS	UNKNOWN	FAM	NFQ-MGB	29.753	29.7293	0.0243363	7.05788	7.16025	0.105589		C7	NIL593	PPP1R1R12CLZPOS	UNKNOWN	FAM	NFQ-MGB	27.3464	27.3684	0.156918	29.5815	29.2577	3.00778	TRUE	0.0213635	TRUE		C7	NIL532	PPP1R12C	Unknown	27.89	0.232	17.7	21.02	3.381
C8	NIL532	PPP1R12C	Unknown	27.65	0.232	20.92	21.02	3.381		C8	NIL532	PPP1R12A LZPOS	UNKNOWN	FAM	NFQ-MGB	29.7043	29.7293	0.0243363	7.26878	7.16025	0.105589		C8	NIL593	PPP1R1R12CLZPOS	UNKNOWN	FAM	NFQ-MGB	27.2237	27.3684	0.156918	32.0905	29.2577	3.00778	TRUE	0.0213635	TRUE		C8	NIL532	PPP1R12C	Unknown	27.65	0.232	20.92	21.02	3.381
C9	NIL532	PPP1R12C	Unknown	27.43	0.232	24.46	21.02	3.381		C9	NIL532	PPP1R12A LZPOS	UNKNOWN	FAM	NFQ-MGB	29.7306	29.7293	0.0243363	7.15407	7.16025	0.105589		C9	NIL593	PPP1R1R12CLZPOS	UNKNOWN	FAM	NFQ-MGB	27.5352	27.3684	0.156918	26.1011	29.2577	3.00778	TRUE	0.0213635	TRUE		C9	NIL532	PPP1R12C	Unknown	27.43	0.232	24.46	21.02	3.381
C10	NIL650	PPP1R12C	Unknown	26.9	0.191	35.37	41.42	5.305		C10	NIL650	PPP1R12A LZPOS	UNKNOWN	FAM	NFQ-MGB	29.3803	29.5591	0.193114	8.84504	7.97283	0.9201		C10	NIL650	PPP1R1R12CLZPOS	UNKNOWN	FAM	NFQ-MGB	25.3802	25.4226	0.0457669	108.97	105.982	3.20655	TRUE	0.0213635	TRUE		C10	NIL650	PPP1R12C	Unknown	26.9	0.191	35.37	41.42	5.305
C11	NIL650	PPP1R12C	Unknown	26.55	0.191	45.29	41.42	5.305		C11	NIL650	PPP1R12A LZPOS	UNKNOWN	FAM	NFQ-MGB	29.5333	29.5591	0.193114	8.06211	7.97283	0.9201		C11	NIL650	PPP1R1R12CLZPOS	UNKNOWN	FAM	NFQ-MGB	25.4164	25.4226	0.0457669	106.382	105.982	3.20655	TRUE	0.0213635	TRUE		C11	NIL650	PPP1R12C	Unknown	26.55	0.191	45.29	41.42	5.305
C12	NIL650	PPP1R12C	Unknown	26.6	0.191	43.59	41.42	5.305		C12	NIL650	PPP1R12A LZPOS	UNKNOWN	FAM	NFQ-MGB	29.7639	29.5591	0.193114	7.01135	7.97283	0.9201		C12	NIL650	PPP1R1R12CLZPOS	UNKNOWN	FAM	NFQ-MGB	25.4711	25.4226	0.0457669	102.594	105.982	3.20655	TRUE	0.0213635	TRUE		C12	NIL650	PPP1R12C	Unknown	26.6	0.191	43.59	41.42	5.305
D4	NP56	PPP1R12C	Unknown	27.08	0.137	31.14	31.89	3.101		D1		PPP1R12A LZPOS	STANDARD	FAM	NFQ-MGB	28.8168	28.7727	0.0404019	12.5	12.5			D1		PPP1R1R12CLZPOS	STANDARD	FAM	NFQ-MGB	28.5031	28.4312	0.141335	12.5	12.5		TRUE	0.0213635	TRUE		D4	NP56	PPP1R12C	Unknown	27.08	0.137	31.14	31.89	3.101
D5	NP56	PPP1R12C	Unknown	26.91	0.137	35.29	31.89	3.101		D2		PPP1R12A LZPOS	STANDARD	FAM	NFQ-MGB	28.7374	28.7727	0.0404019	12.5	12.5			D2		PPP1R1R12CLZPOS	STANDARD	FAM	NFQ-MGB	28.2684	28.4312	0.141335	12.5	12.5		TRUE	0.0213635	TRUE		D5	NP56	PPP1R12C	Unknown	26.91	0.137	35.29	31.89	3.101
D6	NP56	PPP1R12C	Unknown	27.18	0.137	29.23	31.89	3.101		D3		PPP1R12A LZPOS	STANDARD	FAM	NFQ-MGB	28.764	28.7727	0.0404019	12.5	12.5			D3		PPP1R1R12CLZPOS	STANDARD	FAM	NFQ-MGB	28.5222	28.4312	0.141335	12.5	12.5		TRUE	0.0213635	TRUE		D6	NP56	PPP1R12C	Unknown	27.18	0.137	29.23	31.89	3.101
D7	NIL533	PPP1R12C	Unknown	26.72	0.047	40.09	38.61	1.284		D4	NP56	PPP1R12A LZPOS	UNKNOWN	FAM	NFQ-MGB	27.7164	27.6607	0.0633653	24.2284	25.0711	0.96746		D4	NP91	PPP1R1R12CLZPOS	UNKNOWN	FAM	NFQ-MGB	28.6913	28.5677	0.117014	12.1251	13.1873	1.01521	TRUE	0.0213635	TRUE		D7	NIL533	PPP1R12C	Unknown	26.72	0.047	40.09	38.61	1.284
D8	NIL533	PPP1R12C	Unknown	26.8	0.047	37.96	38.61	1.284		D5	NP56	PPP1R12A LZPOS	UNKNOWN	FAM	NFQ-MGB	27.674	27.6607	0.0633653	24.8574	25.0711	0.96746		D5	NP91	PPP1R1R12CLZPOS	UNKNOWN	FAM	NFQ-MGB	28.5531	28.5677	0.117014	13.2891	13.1873	1.01521	TRUE	0.0213635	TRUE		D8	NIL533	PPP1R12C	Unknown	26.8	0.047	37.96	38.61	1.284
D9	NIL533	PPP1R12C	Unknown	26.81	0.047	37.78	38.61	1.284		D6	NP56	PPP1R12A LZPOS	UNKNOWN	FAM	NFQ-MGB	27.5917	27.6607	0.0633653	26.1275	25.0711	0.96746		D6	NP91	PPP1R1R12CLZPOS	UNKNOWN	FAM	NFQ-MGB	28.4587	28.5677	0.117014	14.1478	13.1873	1.01521	TRUE	0.0213635	TRUE		D9	NIL533	PPP1R12C	Unknown	26.81	0.047	37.78	38.61	1.284
D10	NIL677	PPP1R12C	Unknown	27.51	0.127	23.16	25.22	2.256		D7	NIL578	PPP1R12A LZPOS	UNKNOWN	FAM	NFQ-MGB	28.5617	28.6159	0.0801173	14.5211	14.0631	0.672977		D7	NIL633	PPP1R1R12CLZPOS	UNKNOWN	FAM	NFQ-MGB	27.5894	27.0269	0.488141	25.1797	37.7725	10.945	TRUE	0.0213635	TRUE		D10	NIL677	PPP1R12C	Unknown	27.51	0.127	23.16	25.22	2.256
D11	NIL677	PPP1R12C	Unknown	27.41	0.127	24.88	25.22	2.256		D8	NIL578	PPP1R12A LZPOS	UNKNOWN	FAM	NFQ-MGB	28.578	28.6159	0.0801173	14.3778	14.0631	0.672977		D8	NIL633	PPP1R1R12CLZPOS	UNKNOWN	FAM	NFQ-MGB	26.7774	27.0269	0.488141	43.1422	37.7725	10.945	TRUE	0.0213635	TRUE		D11	NIL677	PPP1R12C	Unknown	27.41	0.127	24.88	25.22	2.256
D12	NIL677	PPP1R12C	Unknown	27.26	0.127	27.63	25.22	2.256		D9	NIL578	PPP1R12A LZPOS	UNKNOWN	FAM	NFQ-MGB	28.7079	28.6159	0.0801173	13.2905	14.0631	0.672977		D9	NIL633	PPP1R1R12CLZPOS	UNKNOWN	FAM	NFQ-MGB	26.714	27.0269	0.488141	44.9957	37.7725	10.945	TRUE	0.0213635	TRUE		D12	NIL677	PPP1R12C	Unknown	27.26	0.127	27.63	25.22	2.256
E4	NP58	PPP1R12C	Unknown	28.61	0.104	10.71	11.11	0.822		D10	NIL642	PPP1R12A LZPOS	UNKNOWN	FAM	NFQ-MGB	27.0743	27.2527	0.18692	35.7422	32.2191	3.61502		D10	NIL640-1	PPP1R1R12CLZPOS	UNKNOWN	FAM	NFQ-MGB	23.8293	23.882	0.0540975	304.753	294.425	10.546	TRUE	0.0213635	TRUE		E4	NP58	PPP1R12C	Unknown	28.61	0.104	10.71	11.11	0.822
E5	NP58	PPP1R12C	Unknown	28.44	0.104	12.06	11.11	0.822		D11	NIL642	PPP1R12A LZPOS	UNKNOWN	FAM	NFQ-MGB	27.2366	27.2527	0.18692	32.3962	32.2191	3.61502		D11	NIL640-1	PPP1R1R12CLZPOS	UNKNOWN	FAM	NFQ-MGB	23.9374	23.882	0.0540975	283.674	294.425	10.546	TRUE	0.0213635	TRUE		E5	NP58	PPP1R12C	Unknown	28.44	0.104	12.06	11.11	0.822
E6	NP58	PPP1R12C	Unknown	28.63	0.104	10.57	11.11	0.822		D12	NIL642	PPP1R12A LZPOS	UNKNOWN	FAM	NFQ-MGB	27.4472	27.2527	0.18692	28.5187	32.2191	3.61502		D12	NIL640-1	PPP1R1R12CLZPOS	UNKNOWN	FAM	NFQ-MGB	23.8792	23.882	0.0540975	294.847	294.425	10.546	TRUE	0.0213635	TRUE		E6	NP58	PPP1R12C	Unknown	28.63	0.104	10.57	11.11	0.822
E7	NIL584	PPP1R12C	Unknown	25.33	0.082	105.76	102.02	5.753		E1		PPP1R12A LZPOS	STANDARD	FAM	NFQ-MGB	29.9035	29.9107	0.0325145	6.25	6.25			E1		PPP1R1R12CLZPOS	STANDARD	FAM	NFQ-MGB	29.3866	29.1709	0.236849	6.25	6.25		TRUE	0.0213635	TRUE		E7	NIL584	PPP1R12C	Unknown	25.33	0.082	105.76	102.02	5.753
E8	NIL584	PPP1R12C	Unknown	25.34	0.082	104.91	102.02	5.753		E2		PPP1R12A LZPOS	STANDARD	FAM	NFQ-MGB	29.8824	29.9107	0.0325145	6.25	6.25			E2		PPP1R1R12CLZPOS	STANDARD	FAM	NFQ-MGB	28.9175	29.1709	0.236849	6.25	6.25		TRUE	0.0213635	TRUE		E8	NIL584	PPP1R12C	Unknown	25.34	0.082	104.91	102.02	5.753
E9	NIL584	PPP1R12C	Unknown	25.48	0.082	95.4	102.02	5.753		E3		PPP1R12A LZPOS	STANDARD	FAM	NFQ-MGB	29.9462	29.9107	0.0325145	6.25	6.25			E3		PPP1R1R12CLZPOS	STANDARD	FAM	NFQ-MGB	29.2087	29.1709	0.236849	6.25	6.25		TRUE	0.0213635	TRUE		E9	NIL584	PPP1R12C	Unknown	25.48	0.082	95.4	102.02	5.753
E10	NIL678	PPP1R12C	Unknown	28.52	0.082	11.41	10.69	0.622		E4	NP58	PPP1R12A LZPOS	UNKNOWN	FAM	NFQ-MGB	28.7756	28.749	0.0386487	12.7565	12.966	0.305385		E4	NP108	PPP1R1R12CLZPOS	UNKNOWN	FAM	NFQ-MGB	25.8242	25.8546	0.0344101	81.1763	79.5683	1.80956	TRUE	0.0213635	TRUE		E10	NIL678	PPP1R12C	Unknown	28.52	0.082	11.41	10.69	0.622
E11	NIL678	PPP1R12C	Unknown	28.66	0.082	10.38	10.69	0.622		E5	NP58	PPP1R12A LZPOS	UNKNOWN	FAM	NFQ-MGB	28.7047	28.749	0.0386487	13.3164	12.966	0.305385		E5	NP108	PPP1R1R12CLZPOS	UNKNOWN	FAM	NFQ-MGB	25.8477	25.8546	0.0344101	79.9198	79.5683	1.80956	TRUE	0.0213635	TRUE		E11	NIL678	PPP1R12C	Unknown	28.66	0.082	10.38	10.69	0.622
E12	NIL678	PPP1R12C	Unknown	28.67	0.082	10.28	10.69	0.622		E6	NP58	PPP1R12A LZPOS	UNKNOWN	FAM	NFQ-MGB	28.7667	28.749	0.0386487	12.8251	12.966	0.305385		E6	NP108	PPP1R1R12CLZPOS	UNKNOWN	FAM	NFQ-MGB	25.892	25.8546	0.0344101	77.6087	79.5683	1.80956	TRUE	0.0213635	TRUE		E12	NIL678	PPP1R12C	Unknown	28.67	0.082	10.28	10.69	0.622
F1		PPP1R12C	Standard	31.26		1.56				E7	NIL640	PPP1R12A LZPOS	UNKNOWN	FAM	NFQ-MGB	30.1044	30.0924	0.0351058	5.70467	5.74718	0.122767		E7	NIL640	PPP1R1R12CLZPOS	UNKNOWN	FAM	NFQ-MGB	26.2875	26.3111	0.0440416	59.7042	58.7912	1.70245	TRUE	0.0213635	TRUE		F1		PPP1R12C	Standard	31.26		1.56
F2		PPP1R12C	Standard	31.25		1.56				E8	NIL640	PPP1R12A LZPOS	UNKNOWN	FAM	NFQ-MGB	30.1199	30.0924	0.0351058	5.65133	5.74718	0.122767		E8	NIL640	PPP1R1R12CLZPOS	UNKNOWN	FAM	NFQ-MGB	26.3619	26.3111	0.0440416	56.827	58.7912	1.70245	TRUE	0.0213635	TRUE		F2		PPP1R12C	Standard	31.25		1.56
F3		PPP1R12C	Standard	31.31		1.56				E9	NIL640	PPP1R12A LZPOS	UNKNOWN	FAM	NFQ-MGB	30.0529	30.0924	0.0351058	5.88556	5.74718	0.122767		E9	NIL640	PPP1R1R12CLZPOS	UNKNOWN	FAM	NFQ-MGB	26.284	26.3111	0.0440416	59.8425	58.7912	1.70245	TRUE	0.0213635	TRUE		F3		PPP1R12C	Standard	31.31		1.56
F4	NP71	PPP1R12C	Unknown	27.22	0.106	28.39	26.63	1.946		E10	CALB1	PPP1R12A LZPOS	UNKNOWN	FAM	NFQ-MGB	27.8327	27.9577	0.110755	22.5806	20.965	1.42721		E10	NIL584	PPP1R1R12CLZPOS	UNKNOWN	FAM	NFQ-MGB	25.2418	25.3086	0.066743	119.444	114.341	5.05996	TRUE	0.0213635	TRUE		F4	NP71	PPP1R12C	Unknown	27.22	0.106	28.39	26.63	1.946
F5	NP71	PPP1R12C	Unknown	27.43	0.106	24.54	26.63	1.946		E11	CALB1	PPP1R12A LZPOS	UNKNOWN	FAM	NFQ-MGB	27.9972	27.9577	0.110755	20.4388	20.965	1.42721		E11	NIL584	PPP1R1R12CLZPOS	UNKNOWN	FAM	NFQ-MGB	25.3087	25.3086	0.066743	114.255	114.341	5.05996	TRUE	0.0213635	TRUE		F5	NP71	PPP1R12C	Unknown	27.43	0.106	24.54	26.63	1.946
F6	NP71	PPP1R12C	Unknown	27.29	0.106	26.95	26.63	1.946		E12	CALB1	PPP1R12A LZPOS	UNKNOWN	FAM	NFQ-MGB	28.0434	27.9577	0.110755	19.8756	20.965	1.42721		E12	NIL584	PPP1R1R12CLZPOS	UNKNOWN	FAM	NFQ-MGB	25.3753	25.3086	0.066743	109.325	114.341	5.05996	TRUE	0.0213635	TRUE		F6	NP71	PPP1R12C	Unknown	27.29	0.106	26.95	26.63	1.946
F7	NIL592	PPP1R12C	Unknown	27.13	0.122	30.13	29.21	2.425		F1		PPP1R12A LZPOS	STANDARD	FAM	NFQ-MGB	30.9815	31.1715	0.204719	3.25	3.25			F1		PPP1R1R12CLZPOS	STANDARD	FAM	NFQ-MGB	30.2578	29.9788	0.281787	3.215	3.215		TRUE	0.0213635	TRUE		F7	NIL592	PPP1R12C	Unknown	27.13	0.122	30.13	29.21	2.425
F8	NIL592	PPP1R12C	Unknown	27.09	0.122	31.04	29.21	2.425		F2		PPP1R12A LZPOS	STANDARD	FAM	NFQ-MGB	31.1446	31.1715	0.204719	3.25	3.25			F2		PPP1R1R12CLZPOS	STANDARD	FAM	NFQ-MGB	29.6943	29.9788	0.281787	3.215	3.215		TRUE	0.0213635	TRUE		F8	NIL592	PPP1R12C	Unknown	27.09	0.122	31.04	29.21	2.425
F9	NIL592	PPP1R12C	Unknown	27.32	0.122	26.46	29.21	2.425		F3		PPP1R12A LZPOS	STANDARD	FAM	NFQ-MGB	31.3883	31.1715	0.204719	3.25	3.25			F3		PPP1R1R12CLZPOS	STANDARD	FAM	NFQ-MGB	29.9843	29.9788	0.281787	3.215	3.215		TRUE	0.0213635	TRUE		F9	NIL592	PPP1R12C	Unknown	27.32	0.122	26.46	29.21	2.425
F10	POSTCNTRL	PPP1R12C	Unknown	14.59	0.03	191275	194169	4091.96		F4	NP107	PPP1R12A LZPOS	UNKNOWN	FAM	NFQ-MGB	27.7751	27.7218	0.0627836	23.3821	24.1605	0.92467		F4	NP107	PPP1R1R12CLZPOS	UNKNOWN	FAM	NFQ-MGB	Undetermined						TRUE	0.0213635	TRUE		F10	POSTCNTRL	PPP1R12C	Unknown	14.59	0.03	191275	194169	4091.96
F11	CALB	PPP1R12C	Unknown	28.01	0.398	16.27	18.4	5		F5	NP107	PPP1R12A LZPOS	UNKNOWN	FAM	NFQ-MGB	27.7377	27.7218	0.0627836	23.9168	24.1605	0.92467		F5	NP107	PPP1R1R12CLZPOS	UNKNOWN	FAM	NFQ-MGB	Undetermined						TRUE	0.0213635	TRUE		F11	CALB	PPP1R12C	Unknown	28.01	0.398	16.27	18.4	5
F12	CALB	PPP1R12C	Unknown	27.4	0.398	25.01	18.4	5		F6	NP107	PPP1R12A LZPOS	UNKNOWN	FAM	NFQ-MGB	27.6526	27.7218	0.0627836	25.1826	24.1605	0.92467		F6	NP107	PPP1R1R12CLZPOS	UNKNOWN	FAM	NFQ-MGB	Undetermined						TRUE	0.0213635	TRUE		F12	CALB	PPP1R12C	Unknown	27.4	0.398	25.01	18.4	5
G1		PPP1R12C	Standard	32.49		0.781				F7	NIL633	PPP1R12A LZPOS	UNKNOWN	FAM	NFQ-MGB	30.531	30.5444	0.0358611	4.40606	4.37098	0.0944228		F7	NIL678	PPP1R1R12CLZPOS	UNKNOWN	FAM	NFQ-MGB	25.9224	25.3824	0.467795	76.0594	112.118	31.2467	TRUE	0.0213635	TRUE		G1		PPP1R12C	Standard	32.49		0.781
G2		PPP1R12C	Standard	32.34		0.781				F8	NIL633	PPP1R12A LZPOS	UNKNOWN	FAM	NFQ-MGB	30.5172	30.5444	0.0358611	4.44285	4.37098	0.0944228		F8	NIL678	PPP1R1R12CLZPOS	UNKNOWN	FAM	NFQ-MGB	25.1251	25.3824	0.467795	129.056	112.118	31.2467	TRUE	0.0213635	TRUE		G2		PPP1R12C	Standard	32.34		0.781
G3		PPP1R12C	Standard	32.49		0.781				F9	NIL633	PPP1R12A LZPOS	UNKNOWN	FAM	NFQ-MGB	30.5851	30.5444	0.0358611	4.26404	4.37098	0.0944228		F9	NIL678	PPP1R1R12CLZPOS	UNKNOWN	FAM	NFQ-MGB	25.0998	25.3824	0.467795	131.239	112.118	31.2467	TRUE	0.0213635	TRUE		G3		PPP1R12C	Standard	32.49		0.781
G4	NP91	PPP1R12C	Unknown	31.29	0.087	1.66	1.76	0.107		F10	CALB3	PPP1R12A LZPOS	UNKNOWN	FAM	NFQ-MGB	27.6852	27.7952	0.104258	24.6892	23.129	1.46784		F10	CALB1	PPP1R1R12CLZPOS	UNKNOWN	FAM	NFQ-MGB	23.2894	23.3464	0.049848	435.951	419.942	13.9998	TRUE	0.0213635	TRUE		G4	NP91	PPP1R12C	Unknown	31.29	0.087	1.66	1.76	0.107
G5	NP91	PPP1R12C	Unknown	31.21	0.087	1.75	1.76	0.107		F11	CALB3	PPP1R12A LZPOS	UNKNOWN	FAM	NFQ-MGB	27.8926	27.7952	0.104258	21.7755	23.129	1.46784		F11	CALB1	PPP1R1R12CLZPOS	UNKNOWN	FAM	NFQ-MGB	23.3678	23.3464	0.049848	413.881	419.942	13.9998	TRUE	0.0213635	TRUE		G5	NP91	PPP1R12C	Unknown	31.21	0.087	1.75	1.76	0.107
G6	NP91	PPP1R12C	Unknown	31.11	0.087	1.87	1.76	0.107		F12	CALB3	PPP1R12A LZPOS	UNKNOWN	FAM	NFQ-MGB	27.8079	27.7952	0.104258	22.9223	23.129	1.46784		F12	CALB1	PPP1R1R12CLZPOS	UNKNOWN	FAM	NFQ-MGB	23.382	23.3464	0.049848	409.993	419.942	13.9998	TRUE	0.0213635	TRUE		G6	NP91	PPP1R12C	Unknown	31.11	0.087	1.87	1.76	0.107
G7	NIL593	PPP1R12C	Unknown	27.24	0.02	27.84	27.4	0.387		G1		PPP1R12A LZPOS	STANDARD	FAM	NFQ-MGB	32.4811	32.4706	0.0923879	1.56	1.56			G1		PPP1R1R12CLZPOS	STANDARD	FAM	NFQ-MGB	31.981	31.5676	0.359578	1.56	1.56		TRUE	0.0213635	TRUE		G7	NIL593	PPP1R12C	Unknown	27.24	0.02	27.84	27.4	0.387
G8	NIL593	PPP1R12C	Unknown	27.28	0.02	27.18	27.4	0.387		G2		PPP1R12A LZPOS	STANDARD	FAM	NFQ-MGB	32.3735	32.4706	0.0923879	1.56	1.56			G2		PPP1R1R12CLZPOS	STANDARD	FAM	NFQ-MGB	31.3945	31.5676	0.359578	1.56	1.56		TRUE	0.0213635	TRUE		G8	NIL593	PPP1R12C	Unknown	27.28	0.02	27.18	27.4	0.387
G9	NIL593	PPP1R12C	Unknown	27.28	0.02	27.16	27.4	0.387		G3		PPP1R12A LZPOS	STANDARD	FAM	NFQ-MGB	32.5574	32.4706	0.0923879	1.56	1.56			G3		PPP1R1R12CLZPOS	STANDARD	FAM	NFQ-MGB	31.3273	31.5676	0.359578	1.56	1.56		TRUE	0.0213635	TRUE		G9	NIL593	PPP1R12C	Unknown	27.28	0.02	27.16	27.4	0.387
G10	POSTCNTRL	PPP1R12C	Unknown	14.55	0.03	197062	194169	4091.96		G4	NP108	PPP1R12A LZPOS	UNKNOWN	FAM	NFQ-MGB	27.9308	27.9241	0.0163704	21.2774	21.3643	0.212339		G4	NP51	PPP1R1R12CLZPOS	UNKNOWN	FAM	NFQ-MGB	22.8216	22.7712	0.118479	594.555	616.045	49.3458	TRUE	0.0213635	TRUE		G10	POSTCNTRL	PPP1R12C	Unknown	14.55	0.03	197062	194169	4091.96
G11	CALB	PPP1R12C	Unknown	27.96	0.398	16.89	18.4	5		G5	NP108	PPP1R12A LZPOS	UNKNOWN	FAM	NFQ-MGB	27.9055	27.9241	0.0163704	21.6063	21.3643	0.212339		G5	NP51	PPP1R1R12CLZPOS	UNKNOWN	FAM	NFQ-MGB	22.6358	22.7712	0.118479	672.492	616.045	49.3458	TRUE	0.0213635	TRUE		G11	CALB	PPP1R12C	Unknown	27.96	0.398	16.89	18.4	5
G12	CALB	PPP1R12C	Unknown	27.6	0.398	21.67	18.4	5		G6	NP108	PPP1R12A LZPOS	UNKNOWN	FAM	NFQ-MGB	27.9361	27.9241	0.0163704	21.2092	21.3643	0.212339		G6	NP51	PPP1R1R12CLZPOS	UNKNOWN	FAM	NFQ-MGB	22.8561	22.7712	0.118479	581.088	616.045	49.3458	TRUE	0.0213635	TRUE		G12	CALB	PPP1R12C	Unknown	27.6	0.398	21.67	18.4	5
H1		PPP1R12C	Standard	33.7		0.391				G7	NIL632	PPP1R12A LZPOS	UNKNOWN	FAM	NFQ-MGB	29.5001	29.5244	0.0344223	8.22559	8.10666	0.168047		G7	NIL632	PPP1R1R12CLZPOS	UNKNOWN	FAM	NFQ-MGB	24.302	24.5644	0.231319	222.756	188.68	29.9129	TRUE	0.0213635	TRUE		H1		PPP1R12C	Standard	33.7		0.391
H3		PPP1R12C	Standard	33.39		0.391				G8	NIL632	PPP1R12A LZPOS	UNKNOWN	FAM	NFQ-MGB	29.5093	29.5244	0.0344223	8.17999	8.10666	0.168047		G8	NIL632	PPP1R1R12CLZPOS	UNKNOWN	FAM	NFQ-MGB	24.7386	24.5644	0.231319	166.753	188.68	29.9129	TRUE	0.0213635	TRUE		H3		PPP1R12C	Standard	33.39		0.391
H4	NP107	PPP1R12C	Unknown	28.19	0.46	14.43	11.98	3.458		G9	NIL632	PPP1R12A LZPOS	UNKNOWN	FAM	NFQ-MGB	29.5638	29.5244	0.0344223	7.91441	8.10666	0.168047		G9	NIL632	PPP1R1R12CLZPOS	UNKNOWN	FAM	NFQ-MGB	24.6527	24.5644	0.231319	176.532	188.68	29.9129	TRUE	0.0213635	TRUE		H4	NP107	PPP1R12C	Unknown	28.19	0.46	14.43	11.98	3.458
H5	NP107	PPP1R12C	Unknown	28.28	0.46	13.5	11.98	3.458		G10	RTNEG	PPP1R12A LZPOS	UNKNOWN	FAM	NFQ-MGB	Undetermined							G10	CALB2	PPP1R1R12CLZPOS	UNKNOWN	FAM	NFQ-MGB	22.7053	22.9387	0.330051	642.198	556.718	120.887	TRUE	0.0213635	TRUE		H5	NP107	PPP1R12C	Unknown	28.28	0.46	13.5	11.98	3.458
H6	NP107	PPP1R12C	Unknown	29.03	0.46	8.03	11.98	3.458		G11	RTNEG	PPP1R12A LZPOS	UNKNOWN	FAM	NFQ-MGB	Undetermined							G11	CALB2	PPP1R1R12CLZPOS	UNKNOWN	FAM	NFQ-MGB	23.1721	22.9387	0.330051	471.238	556.718	120.887	TRUE	0.0213635	TRUE		H6	NP107	PPP1R12C	Unknown	29.03	0.46	8.03	11.98	3.458
H7	NIL632	PPP1R12C	Unknown	27.29	0.235	26.92	32.03	5.229		G12	RTNEG	PPP1R12A LZPOS	UNKNOWN	FAM	NFQ-MGB	Undetermined							G12	CALBNONSMCDNA	PPP1R1R12CLZPOS	UNKNOWN	FAM	NFQ-MGB	25.8586	25.7742	0.119315	79.3455	84.0426	6.64285	TRUE	0.0213635	TRUE		H7	NIL632	PPP1R12C	Unknown	27.29	0.235	26.92	32.03	5.229
H8	NIL632	PPP1R12C	Unknown	27.05	0.235	31.81	32.03	5.229		H1		PPP1R12A LZPOS	STANDARD	FAM	NFQ-MGB	33.2534	33.1407	0.0997708	0.78	0.78			H1		PPP1R1R12CLZPOS	STANDARD	FAM	NFQ-MGB	33.7645	33.884	0.118928	0.787	0.787		TRUE	0.0213635	TRUE		H8	NIL632	PPP1R12C	Unknown	27.05	0.235	31.81	32.03	5.229
H9	NIL632	PPP1R12C	Unknown	26.82	0.235	37.37	32.03	5.229		H2		PPP1R12A LZPOS	STANDARD	FAM	NFQ-MGB	33.1054	33.1407	0.0997708	0.78	0.78			H2		PPP1R1R12CLZPOS	STANDARD	FAM	NFQ-MGB	33.8852	33.884	0.118928	0.787	0.787		TRUE	0.0213635	TRUE		H9	NIL632	PPP1R12C	Unknown	26.82	0.235	37.37	32.03	5.229
H10	CALB	PPP1R12C	Unknown	28.43	0.398	12.18	18.4	5		H3		PPP1R12A LZPOS	STANDARD	FAM	NFQ-MGB	33.0634	33.1407	0.0997708	0.78	0.78			H3		PPP1R1R12CLZPOS	STANDARD	FAM	NFQ-MGB	34.0023	33.884	0.118928	0.787	0.787		TRUE	0.0213635	TRUE		H10	CALB	PPP1R12C	Unknown	28.43	0.398	12.18	18.4	5
H11	WATER	PPP1R12C	UnknownUndetermined							H4	NP107-1	PPP1R12A LZPOS	UNKNOWN	FAM	NFQ-MGB	27.7795	27.8225	0.0633342	23.3197	22.7316	0.862504		H4	NP50-1	PPP1R1R12CLZPOS	UNKNOWN	FAM	NFQ-MGB	25.1067	25.2515	0.163415	130.634	119.138	12.6911	TRUE	0.0213635	TRUE		H11	WATER	PPP1R12C	UnknownUndetermined
H12	smRNA RT-	PPP1R12C	Unknown	31.89	-1	1.09				H5	NP107-1	PPP1R12A LZPOS	UNKNOWN	FAM	NFQ-MGB	27.8952	27.8225	0.0633342	21.7415	22.7316	0.862504		H5	NP50-1	PPP1R1R12CLZPOS	UNKNOWN	FAM	NFQ-MGB	25.4287	25.2515	0.163415	105.519	119.138	12.6911	TRUE	0.0213635	TRUE		H12	smRNA RT-	PPP1R12C	Unknown	31.89	-1	1.09
										H6	NP107-1	PPP1R12A LZPOS	UNKNOWN	FAM	NFQ-MGB	27.7927	27.8225	0.0633342	23.1338	22.7316	0.862504		H6	NP50-1	PPP1R1R12CLZPOS	UNKNOWN	FAM	NFQ-MGB	25.219	25.2515	0.163415	121.262	119.138	12.6911	TRUE	0.0213635	TRUE
										H7	NIL593	PPP1R12A LZPOS	UNKNOWN	FAM	NFQ-MGB	30.2428	30.153	0.0819367	5.24618	5.54377	0.272756		H7	NIL532	PPP1R1R12CLZPOS	UNKNOWN	FAM	NFQ-MGB	26.808	26.8179	0.0222434	42.2754	42.0008	0.617069	TRUE	0.0213635	TRUE
										H8	NIL593	PPP1R12A LZPOS	UNKNOWN	FAM	NFQ-MGB	30.0822	30.153	0.0819367	5.78187	5.54377	0.272756		H8	NIL532	PPP1R1R12CLZPOS	UNKNOWN	FAM	NFQ-MGB	26.8434	26.8179	0.0222434	41.2941	42.0008	0.617069	TRUE	0.0213635	TRUE
										H9	NIL593	PPP1R12A LZPOS	UNKNOWN	FAM	NFQ-MGB	30.134	30.153	0.0819367	5.60328	5.54377	0.272756		H9	NIL532	PPP1R1R12CLZPOS	UNKNOWN	FAM	NFQ-MGB	26.8024	26.8179	0.0222434	42.4329	42.0008	0.617069	TRUE	0.0213635	TRUE
										H10	WATER	PPP1R12A LZPOS	UNKNOWN	FAM	NFQ-MGB	Undetermined							H10	CALBNONSMCDNA	PPP1R1R12CLZPOS	UNKNOWN	FAM	NFQ-MGB	25.6898	25.7742	0.119315	88.7399	84.0426	6.64285	TRUE	0.0213635	TRUE
										H11	WATER	PPP1R12A LZPOS	UNKNOWN	FAM	NFQ-MGB	Undetermined							H11	640RTNEG	PPP1R1R12CLZPOS	UNKNOWN	FAM	NFQ-MGB	Undetermined						TRUE	0.0213635	TRUE
										H12		PPP1R12A LZPOS	UNKNOWN	FAM	NFQ-MGB	26.3208	26.3208		56.4108	56.4108			H12	WATER	PPP1R1R12CLZPOS	UNKNOWN	FAM	NFQ-MGB	Undetermined						TRUE	0.0213635	TRUE

## Sheet: 18S
Quencher	Cт	Cт Mean	Cт SD	Quantity	Quantity Mean	Quantity SD	Automatic Ct Threshold	Ct Threshold	Automatic Baseline	Baseline Start	Baseline End	Tm1	Tm2	Tm3	Comments	HIGHSD	NOISE	OUTLIERRG
None	12.1622	12.1425	0.0279552	100			TRUE	2.51882	TRUE	1	2	80.647				N	N	N
None	12.1227	12.1425	0.0279552	100			TRUE	2.51882	TRUE	1	2	80.7962				N	N	N
None	10.4383	11.7879	5.31904	127.014	120.184	36.2275	TRUE	2.51882	TRUE	1	2	81.8395				Y	N	N
None	10.3313	11.7879	5.31904	132.348	120.184	36.2275	TRUE	2.51882	TRUE	1	2	81.8395				Y	N	N
None	10.3201	11.7879	5.31904	132.922	120.184	36.2275	TRUE	2.51882	TRUE	1	2	79.7527				Y	N	N
None	10.4057	11.7879	5.31904	128.613	120.184	36.2275	TRUE	2.51882	TRUE	1	2	79.7527				Y	N	N
None	10.3212	11.7879	5.31904	132.864	120.184	36.2275	TRUE	2.51882	TRUE	1	2	79.7498				Y	N	N
None	10.3451	11.7879	5.31904	131.651	120.184	36.2275	TRUE	2.51882	TRUE	1	2	79.7498				Y	N	N
None	10.4977	11.7879	5.31904	124.141	120.184	36.2275	TRUE	2.51882	TRUE	1	2	81.6872				Y	N	N
None	10.4555	11.7879	5.31904	126.176	120.184	36.2275	TRUE	2.51882	TRUE	1	2	81.6872				Y	N	N
None	10.4593	11.7879	5.31904	125.992	120.184	36.2275	TRUE	2.51882	TRUE	1	2	80.0516				Y	N	N
None	10.3523	11.7879	5.31904	131.287	120.184	36.2275	TRUE	2.51882	TRUE	1	2	80.0516				Y	N	N
None	13.0016	13.0511	0.0699793	50			TRUE	2.51882	TRUE	3	4	80.647				N	N	N
None	13.1006	13.0511	0.0699793	50			TRUE	2.51882	TRUE	3	4	80.647				N	N	N
None	10.4043	11.7879	5.31904	128.686	120.184	36.2275	TRUE	2.51882	TRUE	1	2	81.6904				Y	N	N
None	10.3728	11.7879	5.31904	130.252	120.184	36.2275	TRUE	2.51882	TRUE	1	2	81.6904				Y	Y	N
None	10.3201	11.7879	5.31904	131.814	120.184	36.2275	TRUE	2.51882	TRUE	1	2	79.6035				Y	N	N
None	10.3284	11.7879	5.31904	132.497	120.184	36.2275	TRUE	2.51882	TRUE	1	2	79.6035				Y	N	N
None	10.3657	11.7879	5.31904	130.608	120.184	36.2275	TRUE	2.51882	TRUE	1	2	79.6007				Y	N	N														MEAN FOLD CHANGE RELATIVE TO CALIBRATOR
None	10.4308	11.7879	5.31904	127.381	120.184	36.2275	TRUE	2.51882	TRUE	1	2	79.6007				Y	N	N		NP62	18S	UNKNOWN	SYBR	None	10.4383	11.7879		NP62	10.4383	11.787	1.34873	2.54688
None	10.4135	11.7879	5.31904	128.23	120.184	36.2275	TRUE	2.51882	TRUE	1	2	81.6872				Y	N	N		NP730	18S	UNKNOWN	SYBR	None	10.4043	11.7879		NP730	10.4043	11.787	1.38273	2.6076
None	10.4115	11.7879	5.31904	128.328	120.184	36.2275	TRUE	2.51882	TRUE	1	2	81.6872				Y	N	N		NP170	18S	UNKNOWN	SYBR	None	10.2997	11.7879		NP170	10.2997	11.787	1.48728	2.80361
None	10.3804	11.7879	5.31904	129.874	120.184	36.2275	TRUE	2.51882	TRUE	1	2	79.9024				Y	N	N		NP732	18S	UNKNOWN	SYBR	None	10.4844	11.7879		NP732	10.4844	11.787	1.30259	2.46671
None	10.2396	11.7879	5.31904	137.105	120.184	36.2275	TRUE	2.51882	TRUE	1	2	79.9024				Y	N	N		NP676	18S	UNKNOWN	SYBR	None	10.3401	11.7879		NP676	10.3401	11.787	1.44692	2.72625
None	14.1222	14.1293	0.010066	25			TRUE	2.51882	TRUE	3	6	80.3487				N	N	N		NP584	18S	UNKNOWN	SYBR	None	10.3178	11.7879		NP584	10.3178	11.787	1.46921	2.7687
None	14.1364	14.1293	0.010066	25			TRUE	2.51882	TRUE	3	5	80.3487				N	N	N		NP549	18S	UNKNOWN	SYBR	None	10.3401	11.7879		NP549	10.3401	11.787	1.44692	2.72625
None	10.2997	11.7879	5.31904	133.968	120.184	36.2275	TRUE	2.51882	TRUE	1	2	81.0938				Y	N	N		NP497	18S	UNKNOWN	SYBR	None	10.3178	11.7879		NP497	10.3178	11.787	1.46921	2.7687
None	10.3077	11.7879	5.31904	133.558	120.184	36.2275	TRUE	2.51882	TRUE	1	2	81.2429				Y	N	N		18S	18S	UNKNOWN	SYBR	None	10.3609	11.7879		18S	10.3609	11.787	1.4261	2.6872
None	10.3074	11.7879	5.31904	133.571	120.184	36.2275	TRUE	2.51882	TRUE	1	2	79.6035				Y	N	N		18S	18S	UNKNOWN	SYBR	None	10.3215	11.7879		18S	10.3215	11.787	1.46547	2.76154
None	10.3459	11.7879	5.31904	131.608	120.184	36.2275	TRUE	2.51882	TRUE	1	2	79.6035				Y	N	N			18S	UNKNOWN	SYBR	None	10.3201	11.7879			10.3201	11.787	1.46692	2.76432
None	10.3511	11.7879	5.31904	131.343	120.184	36.2275	TRUE	2.51882	TRUE	1	2	79.6007				Y	N	N			18S	UNKNOWN	SYBR	None	10.3201	11.7879			10.3201	11.787	1.46692	2.76432
None	10.4129	11.7879	5.31904	128.26	120.184	36.2275	TRUE	2.51882	TRUE	1	2	79.6007				Y	N	N
None	10.36	11.7879	5.31904	130.899	120.184	36.2275	TRUE	2.51882	TRUE	1	2	81.2398				Y	N	N
None	10.6461	11.7879	5.31904	117.251	120.184	36.2275	TRUE	2.51882	TRUE	1	2	81.0906				Y	N	N
None	10.4432	11.7879	5.31904	126.774	120.184	36.2275	TRUE	2.51882	TRUE	1	2	79.7533				Y	N	N
None	35.7463	11.7879	5.31904	0.00750236	120.184	36.2275	TRUE	2.51882	TRUE	3	27	78.2618				Y	N	Y		NIL928	18S	UNKNOWN	SYBR	None	10.2915	11.7879		NIL928	10.2915	11.787	1.49549	2.81959
None	15.3005	15.8278	0.553852	12.5			TRUE	2.51882	TRUE	3	7	79.9012				Y	N	N		NIL592	18S	UNKNOWN	SYBR	None	10.3112	11.7879		NIL592	10.3112	11.787	1.47578	2.78135
None	15.3984	15.8278	0.553852	12.5			TRUE	2.51882	TRUE	3	7	79.9012				Y	N	N		NIL882	18S	UNKNOWN	SYBR	None	10.2873	11.7879		NIL882	10.2873	11.787	1.49968	2.8278
None	10.4844	11.7879	5.31904	124.779	120.184	36.2275	TRUE	2.51882	TRUE	1	2	80.4972				Y	N	N		NIL934	18S	UNKNOWN	SYBR	None	10.3478	11.7879		NIL934	10.3478	11.787	1.43921	2.71172
None	10.3076	11.7879	5.31904	133.561	120.184	36.2275	TRUE	2.51882	TRUE	1	2	80.4972				Y	N	N		NIL867	18S	UNKNOWN	SYBR	None	10.3981	11.7879		NIL867	10.3981	11.787	1.38891	2.61881
None	10.2915	11.7879	5.31904	134.391	120.184	36.2275	TRUE	2.51882	TRUE	1	2	79.6035				Y	N	N		NIL914	18S	UNKNOWN	SYBR	None	10.3212	11.7879		NIL914	10.3212	11.787	1.46579	2.76214
None	10.3279	11.7879	5.31904	132.521	120.184	36.2275	TRUE	2.51882	TRUE	1	2	79.6035				Y	N	N		NIL592	18S	UNKNOWN	SYBR	None	10.3657	11.7879		NIL592	10.3657	11.787	1.42126	2.6782
None	10.3544	11.7879	5.31904	131.177	120.184	36.2275	TRUE	2.51882	TRUE	1	2	79.6007				Y	N	N		NIL927	18S	UNKNOWN	SYBR	None	10.3511	11.7879		NIL927	10.3511	11.787	1.43585	2.70542
None	10.3462	11.7879	5.31904	131.591	120.184	36.2275	TRUE	2.51882	TRUE	1	2	79.6007				Y	N	N		NIL882-1	18S	UNKNOWN	SYBR	None	10.3544	11.7879		NIL882-1	10.3544	11.787	1.43256	2.69925
None	10.4691	11.7879	5.31904	125.515	120.184	36.2275	TRUE	2.51882	TRUE	1	2	80.494				Y	N	N		NIL936	18S	UNKNOWN	SYBR	None	10.3712	11.7879		NIL936	10.3712	11.787	1.41579	2.66805
None	10.1454	11.7879	5.31904	142.161	120.184	36.2275	TRUE	2.51882	TRUE	1	2	80.494				Y	N	N		NIL677	18S	UNKNOWN	SYBR	None	10.3487	11.7879		NIL677	10.3487	11.787	1.43833	2.71007
None	10.429	11.7879	5.31904	127.469	120.184	36.2275	TRUE	2.51882	TRUE	1	2	79.6041				Y	N	N		NIL934								NIL934		11.787	11.787	3533.79
None	9.17643	11.7879	5.31904	206.389	120.184	36.2275	TRUE	2.51882	TRUE	1	2	80.0516				Y	N	N
None	16.2942	15.8278	0.553852	12.5			TRUE	2.51882	TRUE	3	8	79.752				Y	N	N
None	16.318	15.8278	0.553852	12.5			TRUE	2.51882	TRUE	3	8	79.6028				Y	N	N
None	10.3401	11.7879	5.31904	131.903	120.184	36.2275	TRUE	2.51882	TRUE	1	2	80.0498				Y	N	N
None	10.3435	11.7879	5.31904	131.731	120.184	36.2275	TRUE	2.51882	TRUE	1	2	80.0498				Y	N	N
None	10.3475	11.7879	5.31904	131.526	120.184	36.2275	TRUE	2.51882	TRUE	1	2	79.6035				Y	N	N
None	10.3112	11.7879	5.31904	133.376	120.184	36.2275	TRUE	2.51882	TRUE	1	2	79.6035				Y	N	N
None	10.3712	11.7879	5.31904	130.333	120.184	36.2275	TRUE	2.51882	TRUE	1	2	79.6007				Y	N	N
None	10.397	11.7879	5.31904	129.046	120.184	36.2275	TRUE	2.51882	TRUE	1	2	79.6007				Y	N	N		SL498	18S	UNKNOWN	SYBR	None	10.3108	11.7879		SL498	10.3108	11.787	1.47618	2.78211
None	10.4133	11.7879	5.31904	128.242	120.184	36.2275	TRUE	2.51882	TRUE	1	2	80.0466				Y	N	N		SL674	18S	UNKNOWN	SYBR	None	10.1781	11.7879		SL674	10.1781	11.787	1.60887	3.05013
None	10.3148	11.7879	5.31904	133.192	120.184	36.2275	TRUE	2.51882	TRUE	1	2	80.0466				Y	N	N		SL722-1	18S	UNKNOWN	SYBR	None	10.4977	11.7879		SL722-1	10.4977	11.787	1.28928	2.44406
None	13.1984	11.7879	5.31904	43.9211	120.184	36.2275	TRUE	2.51882	TRUE	3	5	79.6041				Y	N	N		SL725	18S	UNKNOWN	SYBR	None	10.4135	11.7879		SL725	10.4135	11.787	1.3735	2.59098
None	13.2337	11.7879	5.31904	43.3277	120.184	36.2275	TRUE	2.51882	TRUE	3	5	79.6041				Y	N	N		SL599	18S	UNKNOWN	SYBR	None	10.36	11.7879		SL599	10.36	11.787	1.42705	2.68895
None	17.9093	17.956	0.065977	6.25			TRUE	2.51882	TRUE	3	10	79.6028				N	N	N		SL691	18S	UNKNOWN	SYBR	None	10.4691	11.7879		SL691	10.4691	11.787	1.31788	2.49299
None	18.0026	17.956	0.065977	6.25			TRUE	2.51882	TRUE	3	9	79.6028				N	N	N		SL723	18S	UNKNOWN	SYBR	None	10.4133	11.7879		SL723	10.4133	11.787	1.37375	2.59143
None	10.3178	11.7879	5.31904	133.039	120.184	36.2275	TRUE	2.51882	TRUE	1	2	79.7515				Y	N	N		SL722-1	18S	UNKNOWN	SYBR	None	10.3841	11.7879		SL722-1	10.3841	11.787	1.40289	2.64431
None	10.3191	11.7879	5.31904	132.974	120.184	36.2275	TRUE	2.51882	TRUE	1	2	79.7515				Y	N	N		SL599-1	18S	UNKNOWN	SYBR	None	10.3749	11.7879		SL599-1	10.3749	11.787	1.41207	2.66119
None	10.3121	11.7879	5.31904	133.329	120.184	36.2275	TRUE	2.51882	TRUE	1	2	79.6035				Y	N	N		SL573	18S	UNKNOWN	SYBR	None	10.4179	11.7879		SL573	10.4179	11.787	1.36911	2.58311
None	10.2873	11.7879	5.31904	134.608	120.184	36.2275	TRUE	2.51882	TRUE	1	2	79.6035				Y	N	N
None	10.3487	11.7879	5.31904	131.468	120.184	36.2275	TRUE	2.51882	TRUE	1	2	79.7498				Y	N	N
None	10.3156	11.7879	5.31904	133.149	120.184	36.2275	TRUE	2.51882	TRUE	1	2	79.7498				Y	N	N
None	10.3841	11.7879	5.31904	129.688	120.184	36.2275	TRUE	2.51882	TRUE	1	2	79.5991				Y	N	N
None	10.2956	11.7879	5.31904	134.179	120.184	36.2275	TRUE	2.51882	TRUE	1	2	79.5991				Y	N	N
None	11.7011	11.7879	5.31904	78.1356	120.184	36.2275	TRUE	2.51882	TRUE	1	3	79.6041				Y	N	N										CALB2	10.4555	10.3561
None	11.6899	11.7879	5.31904	78.4741	120.184	36.2275	TRUE	2.51882	TRUE	1	3	79.7533				Y	N	N		CALB2								CALB2	10.3804
None	18.7189	18.8016	0.116965	3.125			TRUE	2.51882	TRUE	3	10	79.6028				N	N	N		CALB2								CALB3	10.4432
None	18.8843	18.8016	0.116965	3.125			TRUE	2.51882	TRUE	3	11	79.6028				N	N	N		CALB3									10.1454
None	10.3609	11.7879	5.31904	130.851	120.184	36.2275	TRUE	2.51882	TRUE	1	2	79.4532				Y	N	N
None	10.3552	11.7879	5.31904	131.138	120.184	36.2275	TRUE	2.51882	TRUE	1	2	79.4532				Y	N	N
None	10.3478	11.7879	5.31904	131.513	120.184	36.2275	TRUE	2.51882	TRUE	1	2	79.7527				Y	N	N
None	10.3764	11.7879	5.31904	130.074	120.184	36.2275	TRUE	2.51882	TRUE	1	2	79.7527				Y	N	N
None	10.3108	11.7879	5.31904	133.397	120.184	36.2275	TRUE	2.51882	TRUE	1	2	79.7498				Y	N	N
None	10.3297	11.7879	5.31904	132.433	120.184	36.2275	TRUE	2.51882	TRUE	1	2	79.7498				Y	N	N
None	10.3749	11.7879	5.31904	130.147	120.184	36.2275	TRUE	2.51882	TRUE	1	2	79.4499				Y	N	N
None	10.3225	11.7879	5.31904	132.796	120.184	36.2275	TRUE	2.51882	TRUE	1	2	79.4499				Y	N	N
None	26.736	11.7879	5.31904	0.24027	120.184	36.2275	TRUE	2.51882	TRUE	3	18	79.455				Y	N	N
None	26.6673	11.7879	5.31904	0.246711	120.184	36.2275	TRUE	2.51882	TRUE	3	18	79.455				Y	N	N
None	23.8661	23.6423	0.316482	1.78			TRUE	2.51882	TRUE	3	15	79.4537				N	N	N
None	23.4185	23.6423	0.316482	1.78			TRUE	2.51882	TRUE	3	15	79.4537				N	N	N
None	10.3215	11.7879	5.31904	132.848	120.184	36.2275	TRUE	2.51882	TRUE	1	2	79.4532				Y	N	N
None	10.3307	11.7879	5.31904	132.381	120.184	36.2275	TRUE	2.51882	TRUE	1	2	79.304				Y	N	N
None	10.3981	11.7879	5.31904	128.992	120.184	36.2275	TRUE	2.51882	TRUE	1	2	79.7527				Y	N	N
None	10.3502	11.7879	5.31904	131.39	120.184	36.2275	TRUE	2.51882	TRUE	1	2	79.7527				Y	N	N
None	10.1781	11.7879	5.31904	140.383	120.184	36.2275	TRUE	2.51882	TRUE	1	2	79.899				Y	N	N
None	10.4271	11.7879	5.31904	127.561	120.184	36.2275	TRUE	2.51882	TRUE	1	2	79.899				Y	N	N
None	10.4179	11.7879	5.31904	128.013	120.184	36.2275	TRUE	2.51882	TRUE	1	2	79.3008				Y	N	N
None	10.3756	11.7879	5.31904	130.112	120.184	36.2275	TRUE	2.51882	TRUE	1	2	79.4499				Y	N	N
None	35.6641	11.7879	5.31904	0.00774336	120.184	36.2275	TRUE	2.51882	TRUE	3	27	79.1567				Y	N	N
None	33.9755	11.7879	5.31904	0.014828	120.184	36.2275	TRUE	2.51882	TRUE	3	26	79.3058				Y	N	N

## Sheet: ACTA2
Well	Sample Name	Target Name	Task	Reporter	Quencher	Cт	Cт Mean	Cт SD
A1		ACTA2	STANDARD	SYBR	None	21.9889	21.9824	0.00924668
A2		ACTA2	STANDARD	SYBR	None	21.9759	21.9824	0.00924668
A3	NP62	ACTA2	UNKNOWN	SYBR	None	18.9643	18.991	0.0376961
A4	NP62	ACTA2	UNKNOWN	SYBR	None	19.0176	18.991	0.0376961
A5	NP676	ACTA2	UNKNOWN	SYBR	None	18.9657	19.1568	0.270177
A6	NP676	ACTA2	UNKNOWN	SYBR	None	19.3478	19.1568	0.270177
A7	NIL592	ACTA2	UNKNOWN	SYBR	None	20.0835	20.0817	0.00250453
A8	NIL592	ACTA2	UNKNOWN	SYBR	None	20.0799	20.0817	0.00250453
A9	SL722	ACTA2	UNKNOWN	SYBR	None	19.8291	19.8138	0.0215549
A10	SL722	ACTA2	UNKNOWN	SYBR	None	19.7986	19.8138	0.0215549
A11	SL595	ACTA2	UNKNOWN	SYBR	None	20.1282	20.0808	0.067114
A12	SL595	ACTA2	UNKNOWN	SYBR	None	20.0333	20.0808	0.067114
B1		ACTA2	STANDARD	SYBR	None	23.5852	23.5666	0.026417
B2		ACTA2	STANDARD	SYBR	None	23.5479	23.5666	0.026417
B3	NP56	ACTA2	UNKNOWN	SYBR	None	19.503	19.5065	0.00491196
B4	NP56	ACTA2	UNKNOWN	SYBR	None	19.5099	19.5065	0.00491196
B5	NP732	ACTA2	UNKNOWN	SYBR	None	19.1749	19.1881	0.0186431
B6	NP732	ACTA2	UNKNOWN	SYBR	None	19.2013	19.1881	0.0186431
B7	NIL888	ACTA2	UNKNOWN	SYBR	None	20.1435	20.1861	0.060268
B8	NIL888	ACTA2	UNKNOWN	SYBR	None	20.2288	20.1861	0.060268
B9	SL691	ACTA2	UNKNOWN	SYBR	None	20.0235	20.0724	0.0692382
B10	SL691	ACTA2	UNKNOWN	SYBR	None	20.1214	20.0724	0.0692382
B11	SL672	ACTA2	UNKNOWN	SYBR	None	19.9418	19.9389	0.00417288
B12	SL672	ACTA2	UNKNOWN	SYBR	None	19.9359	19.9389	0.00417288
C1		ACTA2	STANDARD	SYBR	None	25.4187	25.4159	0.00391932
C2		ACTA2	STANDARD	SYBR	None	25.4131	25.4159	0.00391932
C3	NP549	ACTA2	UNKNOWN	SYBR	None	19.6977	19.6469	0.0718439
C4	NP549	ACTA2	UNKNOWN	SYBR	None	19.5961	19.6469	0.0718439
C5	NP51	ACTA2	UNKNOWN	SYBR	None	19.7903	19.8094	0.0271196
C6	NP51	ACTA2	UNKNOWN	SYBR	None	19.8286	19.8094	0.0271196
C7	NIL867	ACTA2	UNKNOWN	SYBR	None	19.3442	19.3648	0.0291548
C8	NIL867	ACTA2	UNKNOWN	SYBR	None	19.3854	19.3648	0.0291548
C9	SL670	ACTA2	UNKNOWN	SYBR	None	19.9169	19.9349	0.0254715
C10	SL670	ACTA2	UNKNOWN	SYBR	None	19.953	19.9349	0.0254715
C11	SL723-1	ACTA2	UNKNOWN	SYBR	None	19.4512	19.7996	0.278906
C12	SL723-1	ACTA2	UNKNOWN	SYBR	None	19.7071	19.7996	0.278906
D1		ACTA2	STANDARD	SYBR	None	27.1852	27.1054	0.112825
D2		ACTA2	STANDARD	SYBR	None	27.0256	27.1054	0.112825
D3	NP58	ACTA2	UNKNOWN	SYBR	None	19.5851	19.7136	0.181714
D4	NP58	ACTA2	UNKNOWN	SYBR	None	19.8421	19.7136	0.181714
D5	NP730	ACTA2	UNKNOWN	SYBR	None	19.7065	19.7869	0.113737
D6	NP730	ACTA2	UNKNOWN	SYBR	None	19.8674	19.7869	0.113737
D7	NIL882	ACTA2	UNKNOWN	SYBR	None	21.3244	21.3722	0.0675348
D8	NIL882	ACTA2	UNKNOWN	SYBR	None	21.4199	21.3722	0.0675348
D9	SL599	ACTA2	UNKNOWN	SYBR	None	19.8908	19.86	0.0435711
D10	SL599	ACTA2	UNKNOWN	SYBR	None	19.8292	19.86	0.0435711
D11	SL674-2	ACTA2	UNKNOWN	SYBR	None	20.0821	20.5311	0.634985
D12	SL674-2	ACTA2	UNKNOWN	SYBR	None	20.9801	20.5311	0.634985
E1		ACTA2	STANDARD	SYBR	None	28.6433	28.7019	0.0828749
E2		ACTA2	STANDARD	SYBR	None	28.7605	28.7019	0.0828749
E3	NP50	ACTA2	UNKNOWN	SYBR	None	19.5261	19.5481	0.0310444
E4	NP50	ACTA2	UNKNOWN	SYBR	None	19.57	19.5481	0.0310444
E5	NP497	ACTA2	UNKNOWN	SYBR	None	19.1155	19.1931	0.109768
E6	NP497	ACTA2	UNKNOWN	SYBR	None	19.2707	19.1931	0.109768
E7	NIL948	ACTA2	UNKNOWN	SYBR	None	19.4518	19.4464	0.0076242
E8	NIL948	ACTA2	UNKNOWN	SYBR	None	19.441	19.4464	0.0076242
E9	NIL722-1	ACTA2	UNKNOWN	SYBR	None	19.952	19.9706	0.0262848
E10	NIL722-1	ACTA2	UNKNOWN	SYBR	None	19.9891	19.9706	0.0262848
E11	CALB2	ACTA2	UNKNOWN	SYBR	None	21.9782	21.9846	0.00908349
E12	CALB2	ACTA2	UNKNOWN	SYBR	None	21.9911	21.9846	0.00908349
F1		ACTA2	STANDARD	SYBR	None	30.0081	29.8281	0.254462
F2		ACTA2	STANDARD	SYBR	None	29.6482	29.8281	0.254462
F3	NP584	ACTA2	UNKNOWN	SYBR	None	19.7683	19.7453	0.0325212
F4	NP584	ACTA2	UNKNOWN	SYBR	None	19.7223	19.7453	0.0325212
F5	NIL640	ACTA2	UNKNOWN	SYBR	None	19.2378	19.1675	0.0994612
F6	NIL640	ACTA2	UNKNOWN	SYBR	None	19.0971	19.1675	0.0994612
F7	NIL511	ACTA2	UNKNOWN	SYBR	None	19.7306	19.7574	0.0378809
F8	NIL511	ACTA2	UNKNOWN	SYBR	None	19.7842	19.7574	0.0378809
F9	NIL599-1	ACTA2	UNKNOWN	SYBR	None	19.979	20.0279	0.0690898
F10	NIL599-1	ACTA2	UNKNOWN	SYBR	None	20.0767	20.0279	0.0690898
F11		ACTA2	UNKNOWN	SYBR	None	32.895	33.4688	0.789132
F12		ACTA2	UNKNOWN	SYBR	None	32.9131	33.4688	0.789132
G1		ACTA2	STANDARD	SYBR	None	31.9137	31.6634	0.353904
G2		ACTA2	STANDARD	SYBR	None	31.4132	31.6634	0.353904
G3	NP108	ACTA2	UNKNOWN	SYBR	None	19.4239	19.3525	0.101049
G4	NP108	ACTA2	UNKNOWN	SYBR	None	19.281	19.3525	0.101049
G5	NIL934	ACTA2	UNKNOWN	SYBR	None	19.867	19.8362	0.0435023
G6	NIL934	ACTA2	UNKNOWN	SYBR	None	19.8055	19.8362	0.0435023
G7	NIL935	ACTA2	UNKNOWN	SYBR	None	20.5691	20.5235	0.0644894
G8	NIL935	ACTA2	UNKNOWN	SYBR	None	20.4779	20.5235	0.0644894
G9	SL723-1	ACTA2	UNKNOWN	SYBR	None	20.0758	19.7996	0.278906
G10	SL723-1	ACTA2	UNKNOWN	SYBR	None	19.9645	19.7996	0.278906
G11		ACTA2	UNKNOWN	SYBR	None	34.8154	33.4688	0.789132
G12		ACTA2	UNKNOWN	SYBR	None	33.271	33.4688	0.789132
H1		ACTA2	STANDARD	SYBR	None	32.7237	32.5887	0.19096
H2		ACTA2	STANDARD	SYBR	None	32.4537	32.5887	0.19096
H3	NP541	ACTA2	UNKNOWN	SYBR	None	17.2667	17.2392	0.0389383
H4	NP541	ACTA2	UNKNOWN	SYBR	None	17.2117	17.2392	0.0389383
H5	NIL928	ACTA2	UNKNOWN	SYBR	None	20.1172	20.0341	0.11743
H6	NIL928	ACTA2	UNKNOWN	SYBR	None	19.9511	20.0341	0.11743
H7	NIL914	ACTA2	UNKNOWN	SYBR	None	19.6854	19.7151	0.0420241
H8	NIL914	ACTA2	UNKNOWN	SYBR	None	19.7448	19.7151	0.0420241
H9	SL573	ACTA2	UNKNOWN	SYBR	None	20.1808	20.2038	0.032474
H10	SL573	ACTA2	UNKNOWN	SYBR	None	20.2268	20.2038	0.032474
H11		ACTA2	UNKNOWN	SYBR	None	33.4493	33.4688	0.789132
H12	WATER	ACTA2	UNKNOWN	SYBR	None	32.4512	32.4512

## Sheet: MYH1
NP62	MYH1	UNKNOWN	SYBR	None	25.3028	25.3188
NP676	MYH1	UNKNOWN	SYBR	None	25.8087	26.0106
NP56	MYH1	UNKNOWN	SYBR	None	25.5859	25.5215
NP732	MYH1	UNKNOWN	SYBR	None	26.6872	26.6872
NP549	MYH1	UNKNOWN	SYBR	None	26.321	25.9864
NP51	MYH1	UNKNOWN	SYBR	None	27.7898	28.021
NP58	MYH1	UNKNOWN	SYBR	None	26.9606	26.9926
NP730	MYH1	UNKNOWN	SYBR	None	26.8584	27.1858
NP50	MYH1	UNKNOWN	SYBR	None	27.7234	28.1237
NP497	MYH1	UNKNOWN	SYBR	None	25.875	25.7867
NP584	MYH1	UNKNOWN	SYBR	None	27.3341	26.8704
NP108	MYH1	UNKNOWN	SYBR	None	26.7078	26.6477
NP541	MYH1	UNKNOWN	SYBR	None	24.6811	24.7032
NIL592	MYH1	UNKNOWN	SYBR	None	27.6896	27.5255
NIL888	MYH1	UNKNOWN	SYBR	None	28.5563	28.1163
NIL867	MYH1	UNKNOWN	SYBR	None	26.2725	26.3355
NIL882	MYH1	UNKNOWN	SYBR	None	29.3992	29.18
NIL948	MYH1	UNKNOWN	SYBR	None	26.7646	26.6099
NIL640	MYH1	UNKNOWN	SYBR	None	26.5517	26.4073
NIL511	MYH1	UNKNOWN	SYBR	None	28.565	28.4687
NIL934	MYH1	UNKNOWN	SYBR	None	28.8337	28.1381
NIL935	MYH1	UNKNOWN	SYBR	None	27.2026	27.4173
NIL928	MYH1	UNKNOWN	SYBR	None	27.594	27.314
NIL914	MYH1	UNKNOWN	SYBR	None	26.7075	27.1687
SL722	MYH1	UNKNOWN	SYBR	None	27.659	28.2303
SL595	MYH1	UNKNOWN	SYBR	None	28.8439	29.54
SL691	MYH1	UNKNOWN	SYBR	None	27.8464	27.2445
SL672	MYH1	UNKNOWN	SYBR	None	26.8604	27.2426
SL670	MYH1	UNKNOWN	SYBR	None	27.3001	27.1544
SL723-1	MYH1	UNKNOWN	SYBR	None	26.1749	26.493
SL599	MYH1	UNKNOWN	SYBR	None	26.9421	27.3221
SL674-1	MYH1	UNKNOWN	SYBR	None	26.3812	26.541
SL722-1	MYH1	UNKNOWN	SYBR	None	26.9688	26.9023
SL599-1	MYH1	UNKNOWN	SYBR	None	27.6711	27.6954
SL723	MYH1	UNKNOWN	SYBR	None	27.5527	27.7526
SL573	MYH1	UNKNOWN	SYBR	None	28.677	28.7242

## Sheet: PPP1R16A-B
	NP	NIL	IL	MEAN CALIBRATOR
PPP1R16A	30.81±0.2745	33.52±0.158	32.86±0.285	33.69
PPP1R16B	28.453±0.2876	31.043±0.1623	31±0.266	32.744
